# Supplementary material for: Experimental study of a cryogenic pneumatic thrower for launching soft projectiles in avalanche protection
Source: Sci Rep. 2025 Nov 27;15:42432. doi: 10.1038/s41598-025-26523-x (PMC12660976; doi:10.1038/s41598-025-26523-x)
Supplement: Supplementary file 1 — Supplementary Material 1 [file 41598_2025_26523_MOESM1_ESM.zip]

Archive with 2 entries (2 files):
- Supplementary Information 1.docx
- Supplementary Information 2.docx
